# Supplementary material for: Systematic Literature Review of the Nutrient Status, Intake, and Diet Quality of Chinese Children across Different Age Groups
Source: Nutrients. 2023 Mar 22;15(6):1536. doi: 10.3390/nu15061536 (PMC10057142; doi:10.3390/nu15061536)
Supplement: Supplementary file 1 [file nutrients-15-01536-s001.zip]

Archive with 1 entries (1 files):
- nutrients-2181447-supplementary.pdf
